# Supplementary material for: Actomyosin contractility and a threshold of cadherin cell adhesion are required during tissue fusion
Source: J Cell Biol. 2025 Nov 13;225(1):e202503070. doi: 10.1083/jcb.202503070 (PMC12614168; doi:10.1083/jcb.202503070)
Supplement: Table S1 — shows details on penetrance and unilateral/bilateral cleft. [file jcb_202503070_tables1.xlsx]

## Sheet: Table1
genotype	# total	# with cleft	% penetrance	# unilateral	# bilateral
Myh9f/f; Myh10f/+; Crect	4	0	n/a	n/a	n/a
Myh9f/+; Myh10f/f; Crect	4	0	n/a	n/a	n/a
Myh9f/f; Myh10f/f; Crect	5	5	1	0	5
Ctnnd1f/f; Crect	11	7	0.636364	3	4
Ctnnd1Y112E/f; Crect	5	0	n/a	n/a	n/a
Ctnnd1Y112E/Y112E	5	0	n/a	n/a	n/a
Ctnnd1S288A/f; Crect	3	0	n/a	n/a	n/a
Ctnnd1S288A/S288A	2	0	n/a	n/a	n/a
Ctnnd1K401M/f; Crect	8	8	1	3	5
Ctnnd1K622A,K623A/f; Crect	6	0	n/a	n/a	n/a
Ctnnd1K622A,K623A/K622A,K623A	6	0	n/a	n/a	n/a
Cdh1f/f; Crect	10	0	n/a	n/a	n/a
Cdh1f/f; Cdh3+/-; Crect	9	4	0.444444	3	1
Cdh1f/+; Cdh3-/-; Crect	4	0	n/a	n/a	n/a
Cdh1f/+; Cdh3-/-	2	0	n/a	n/a	n/a
Bak-/-; Baxf/f; Crect	3	0	n/a	n/a	n/a
Table S1. Details on penetrance and unilateral/bilateral cleft. Related to Figures 3, 4, 5, 6, S3.
