# Supplementary material for: Actomyosin contractility and a threshold of cadherin cell adhesion are required during tissue fusion
Source: J Cell Biol. 2025 Nov 13;225(1):e202503070. doi: 10.1083/jcb.202503070 (PMC12614168; doi:10.1083/jcb.202503070)
Supplement: Table S2 — shows rare protein-altering variants identified in CDH1, CDH3, CTNND1, MYH9, and MYH10. [file jcb_202503070_tables2.xlsx]

## Sheet: Sheet1
Gene	Variant (hg38)	Exon	Consequence	HGVSc	HGVSp	CADD_PHRED	gnomAD max AF_exomes	gnomAD max AF_genomes	Number of Cases	Proband Cleft Types	Subject IDs	Inheritance?	Parent Phenotypes	Notes
CDH1	chr16:68801679:A:T	3	missense_variant	ENST00000261769.10:c.173A>T	ENSP00000261769.4:p.Glu58Val	22	0	0	2	CL	GMKFCL20221035_D1, GMKFCL20221634_D1	Inherited, Unknown	Unaffected, N/A	These two individuals are both from the Philippines
CDH1	chr16:68801774:C:T	3	missense_variant	ENST00000261769.10:c.268C>T	ENSP00000261769.4:p.Arg90Trp	19.05	0.0001008	0	1	CLP	KF19129_01	Inherited	Unaffected
CDH1	chr16:68808430:G:A	4	missense_variant	ENST00000261769.10:c.394G>A	ENSP00000261769.4:p.Val132Ile	0.024	0.0004182	0.0004735	1	CLP	GMKFC34231	Inherited	Unaffected
CDH1	chr16:68810198:T:C	6	missense_variant	ENST00000261769.10:c.689T>C	ENSP00000261769.4:p.Leu230Pro	33	0	0	1	CL	GMKFCL20220619_D1	de novo	-
CDH1	chr16:68810224:G:A	6	missense_variant	ENST00000261769.10:c.715G>A	ENSP00000261769.4:p.Gly239Arg	36	1.799e-06	0	1	CLP	0493_1	Inherited	Unaffected
CDH1	chr16:68810269:G:A	6	missense_variant	ENST00000261769.10:c.760G>A	ENSP00000261769.4:p.Asp254Asn	33	0	0	1	CLP	IA2671	de novo	-
CDH1	chr16:68810233:G:A	6	missense_variant	ENST00000261769.10:c.724G>A	ENSP00000261769.4:p.Val242Ile	2.556	5.038e-05	0.0001925	2	CL	GMKFCL20220902_D1, 0096_1	Inherited	Unaffected	These two individuals are both from the Philippines
CDH1	chr16:68811746:G:A	7	missense_variant	ENST00000261769.10:c.895G>A	ENSP00000261769.4:p.Ala299Thr	21.1	0	0	1	CLP	PA1390	Inherited	CL
CDH1	chr16:68813495:G:A	9	synonymous_variant	ENST00000261769.10:c.1320G>A	ENSP00000261769.4:p.Lys440=	23.3	0	0	1	CLP	KF19121_01	Inherited	CLP	SpliceAI donor loss prediction 0.57
CDH1	chr16:68815519:T:C	10	missense_variant	ENST00000261769.10:c.1325T>C	ENSP00000261769.4:p.Leu442Ser	27.9	0.0001342	6.542e-05	1	CL	GMKFMar_24991	Inherited	Unaffected
CDH1	chr16:68815638:G:T	10	stop_gained	ENST00000261769.10:c.1444G>T	ENSP00000261769.4:p.Glu482Ter	41	0	0	1	CL	GMKFCL20221693_D1	Inherited	Unaffected
CDH1	chr16:68822032:TCTG:T	12	inframe_deletion	ENST00000261769.10:c.1747_1749del	ENSP00000261769.4:p.Leu583del	-	0	0	1	CLP	GMKFL202130016	de novo	-
CDH1	chr16:68822154:A:G	12	missense_variant	ENST00000261769.10:c.1865A>G	ENSP00000261769.4:p.Asn622Ser	23.4	0	0.0004586	1	CL	GMKFCL20223264_D1	Inherited	Unaffected
CDH1	chr16:68828188:C:T	14	missense_variant	ENST00000261769.10:c.2179C>T	ENSP00000261769.4:p.Leu727Phe	25.5	2.236e-05	0.0002073	2	CLP, CL	IA3079, GMKFCL20220418_D1	Inherited	Unaffected
CDH1	chr16:68828254:C:T	14	missense_variant	ENST00000261769.10:c.2245C>T	ENSP00000261769.4:p.Arg749Trp	29.2	2.319e-05	0	3	CLP	GMKFCL20221879_D1, GMKFC15838, GMKFC16094_2	Inherited	Unaffected	These three individuals are all from Colombia
CDH1	chr16:68829693:C:T	15	missense_variant	ENST00000261769.10:c.2335C>T	ENSP00000261769.4:p.Arg779Trp	27.6	2.319e-05	2.94e-05	1	CLP	KF19167_01	Inherited	Unaffected
CDH1	chr16:68829709:G:A	15	missense_variant	ENST00000261769.10:c.2351G>A	ENSP00000261769.4:p.Arg784His	28.1	0	0	1	CL	GMKFCL20220019_D1	Inherited	Unaffected
CDH1	chr16:68829771:G:A	15	missense_variant	ENST00000261769.10:c.2413G>A	ENSP00000261769.4:p.Asp805Asn	29.7	0.001875	0.00173	1	CL	GMKFCL20220235_D1	Inherited	Unaffected
CDH1	chr16:68833444:G:A	16	stop_gained	ENST00000261769.10:c.2594G>A	ENSP00000261769.4:p.Trp865Ter	44	8.993e-07	0	1	CLP	GMKFL202130013	Inherited	Unaffected
CDH1	chr16:68833494:G:A	16	missense_variant	ENST00000261769.10:c.2644G>A	ENSP00000261769.4:p.Asp882Asn	28.5	0.000206	0.0004713	1	CLP	GMKFC16354	Inherited	Unaffected
CDH3	chr16:68645729:C:T	2	missense_variant	ENST00000264012.9:c.139C>T	ENSP00000264012.4:p.Pro47Ser	10.6	0	0	1	CL	GMKFCL20221231_D1	Inherited	Unaffected
CDH3	chr16:68678203:A:G	4	missense_variant	ENST00000264012.9:c.316A>G	ENSP00000264012.4:p.Lys106Glu	26.9	0	0	1	CLP	GMKFCL20223291_D1	Inherited	CL
CDH3	chr16:68678520:G:A	5	missense_variant	ENST00000264012.9:c.410G>A	ENSP00000264012.4:p.Arg137Lys	14.83	0.0004695	0.0002616	1	CLP	PA1783	Inherited	Unaffected
CDH3	chr16:68678790:G:T	6	missense_variant	ENST00000264012.9:c.575G>T	ENSP00000264012.4:p.Gly192Val	28.2	0	0	1	CLP	IA3133	Inherited	Unaffected
CDH3	chr16:68678870:A:T	6	missense_variant	ENST00000264012.9:c.655A>T	ENSP00000264012.4:p.Thr219Ser	14.45	0	0	1	CL	GMKFCL20220939_D1	de novo	-
CDH3	chr16:68679928:G:A	7	missense_variant	ENST00000264012.9:c.821G>A	ENSP00000264012.4:p.Arg274Gln	21.4	0.0004779	0.0008425	1	CL	GMKFCL20221312_D1	Inherited	Unaffected
CDH3	chr16:68682371:G:A	9	missense_variant	ENST00000264012.9:c.1066G>A	ENSP00000264012.4:p.Ala356Thr	13.27	0.0001195	0.000207	1	CLP	0559_1	Inherited	Unaffected
CDH3	chr16:68684632:C:T	10	missense_variant	ENST00000264012.9:c.1232C>T	ENSP00000264012.4:p.Thr411Ile	14.12	0	0	1	CL	GMKFCL20220760_D1	unknown
CDH3	chr16:68684776:T:C	10	missense_variant	ENST00000264012.9:c.1376T>C	ENSP00000264012.4:p.Val459Ala	23.3	0	0	1	CLP	PA2317	Inherited	Unaffected
CDH3	chr16:68685272:G:C	11	missense_variant	ENST00000264012.9:c.1492G>C	ENSP00000264012.4:p.Val498Leu	5.768	3.597e-06	0	1	CLP	PA1636	Inherited	Unaffected
CDH3	chr16:68685348:A:G	11	missense_variant	ENST00000264012.9:c.1568A>G	ENSP00000264012.4:p.Asn523Ser	16.07	0.001895	0.001601	2	CL	GMKFCL20221483_D1, GMKFCL20221782_D1	Inherited	Unaffected
CDH3	chr16:68687524:C:G	12	missense_variant	ENST00000264012.9:c.1583C>G	ENSP00000264012.4:p.Thr528Ser	18.76	0	0	1	CLP	GMKFC16495	Inherited	Unaffected
CDH3	chr16:68687533:C:A	12	missense_variant	ENST00000264012.9:c.1592C>A	ENSP00000264012.4:p.Thr531Lys	26.1	8.993e-07	1.47e-05	1	CLP	0105_1	Inherited	Unaffected
CDH3	chr16:68687716:C:T	12	missense_variant	ENST00000264012.9:c.1775C>T	ENSP00000264012.4:p.Thr592Met	1.241	0.0008313	0.0009705	1	CLP	GMKFCL20221848_D1	Inherited	Unaffected
CDH3	chr16:68695308:C:G	14	missense_variant	ENST00000264012.9:c.2056C>G	ENSP00000264012.4:p.Pro686Ala	25.5	0	0	1	CLP	0019_1	unknown	-
CDH3	chr16:68695374:G:T	14	stop_gained	ENST00000264012.9:c.2122G>T	ENSP00000264012.4:p.Glu708Ter	49	0	0	3	CL	0397_1, GMKFCL20220905_D1, GMKFCL20221730_D1	Inherited	Unaffected (2), CL (1)
CDH3	chr16:68695897:G:C	15	missense_variant	ENST00000264012.9:c.2254G>C	ENSP00000264012.4:p.Asp752His	29.3	0	0	1	CL	GMKFCL20220568_D1	Inherited	Unaffected
CDH3	chr16:68698319:C:A	16	missense_variant	ENST00000264012.9:c.2409C>A	ENSP00000264012.4:p.Asp803Glu	23.3	0	0.0001924	1	CLP	0814_1	Inherited	Unaffected
CDH3	chr16:68698344:T:C	16	missense_variant	ENST00000264012.9:c.2434T>C	ENSP00000264012.4:p.Trp812Arg	28.7	0	0	1	CL	PA1621	Inherited	Unaffected
CDH3	chr16:68698354:G:A	16	missense_variant	ENST00000264012.9:c.2444G>A	ENSP00000264012.4:p.Arg815His	31	0.0004753	0.000473	1	CLP	KF19057_01	Inherited	Unaffected
CDH3	chr16:68698299:T:A	16	missense_variant	ENST00000264012.9:c.2389T>A	ENSP00000264012.4:p.Ser797Thr	19.43	0.0001763	0.0007716	1	CLP	KF19197_01	Inherited	Unaffected
CTNND1	chr11:57791506:G:C	3	missense_variant	ENST00000399050.10:c.28G>C	ENSP00000382004.5:p.Ala10Pro	32	0.002821	0.0005235	1	CLP	GMKFMar_26465A	Inherited	Unaffected
CTNND1	chr11:57791507:C:T	3	missense_variant	ENST00000399050.10:c.29C>T	ENSP00000382004.5:p.Ala10Val	29.6	0.002784	0.0005234	1	CLP	GMKFMar_26465A	Inherited	Unaffected
CTNND1	chr11:57796904:G:A	6	missense_variant	ENST00000399050.10:c.868G>A	ENSP00000382004.5:p.Gly290Ser	27.5	4.544e-06	NA	1	CLP	PA1738	Unknown (dyad)	NA
CTNND1	chr11:57796953:G:A	6	missense_variant	ENST00000399050.10:c.917G>A	ENSP00000382004.5:p.Arg306His	26.5	0.000162	0.0001933	1	CLP	IA5001	Inherited	Unaffected
CTNND1	chr11:57796559:A:G	6	missense_variant	ENST00000399050.10:c.523A>G	ENSP00000382004.5:p.Ile175Val	19.13	3.598e-06	1.47e-05	1	CL	GMKFCL20220184_D1	Inherited	Unaffected
CTNND1	chr11:57796833:G:T	6	missense_variant	ENST00000399050.10:c.797G>T	ENSP00000382004.5:p.Gly266Val	23.3	-	NA	1	CL	GMKFCL20222000_D1	Inherited	Unaffected
CTNND1	chr11:57802091:C:T	7	missense_variant	ENST00000399050.10:c.1315C>T	ENSP00000382004.5:p.Arg439Cys	27.4	9.938e-05	0.0007719	2	CL	0973_1, GMKFCL20221217_D1	Inherited	Unaffected
CTNND1	chr11:57803729:G:A	8	missense_variant	ENST00000399050.10:c.1529G>A	ENSP00000382004.5:p.Arg510Gln	23.4	NA	NA	1	CLP	PA2332	Inherited	Unaffected
CTNND1	chr11:57803733:A:C	8	missense_variant	ENST00000399050.10:c.1533A>C	ENSP00000382004.5:p.Glu511Asp	10.45	-	NA	1	CL	GMKFCL20220742_D1	Inherited	Unaffected
CTNND1	chr11:57804730:C:T	9	missense_variant	ENST00000399050.10:c.1672C>T	ENSP00000382004.5:p.Leu558Phe	23.9	8.724e-05	7.351e-05	1	CL	GMKFCL20220118_D1	Inherited	Unaffected
CTNND1	chr11:57805988:A:G	10	missense_variant	ENST00000399050.10:c.1829A>G	ENSP00000382004.5:p.Asn610Ser	11.41	8.999e-07	2.412e-05	1	CL	GMKFCL20221471_D2	Inherited	Unaffected
CTNND1	chr11:57806462:T:G	11	missense_variant	ENST00000399050.10:c.1878T>G	ENSP00000382004.5:p.Asp626Glu	23.9	8.951e-05	0.0008295	1	CL	GMKFCL20220619_D1	Inherited	Unaffected
CTNND1	chr11:57806946:T:A	12	missense_variant	ENST00000399050.10:c.1926T>A	ENSP00000382004.5:p.Asp642Glu	18.48	4.668e-05	0.0001965	1	CLP	GMKFC16068	Inherited	Unaffected	Proband is homozygous; inherited from two unaffected parents
CTNND1	chr11:57806969:C:T	12	missense_variant	ENST00000399050.10:c.1949C>T	ENSP00000382004.5:p.Thr650Met	24.9	0.0007056	0.000441	1	CL	IA2722	Inherited	Unaffected
CTNND1	chr11:57806980:C:T	12	stop_gained	ENST00000399050.10:c.1960C>T	ENSP00000382004.5:p.Arg654Ter	37	-	NA	1	CL	GMKFCL20220169_D1	Inherited	Unaffected
CTNND1	chr11:57806983:G:A	12	missense_variant	ENST00000399050.10:c.1963G>A	ENSP00000382004.5:p.Gly655Ser	35	-	NA	1	CL	GMKFCL20221384_D1	Inherited	Unaffected
CTNND1	chr11:57808261:C:G	13	missense_variant	ENST00000399050.10:c.2060C>G	ENSP00000382004.5:p.Ala687Gly	34	NA	NA	1	CLP	GMKFC33848	denovo	NA
CTNND1	chr11:57808168:A:G	13	missense_variant	ENST00000399050.10:c.1967A>G	ENSP00000382004.5:p.Tyr656Cys	27	5.049e-05	0.0001933	1	CL	GMKFCL20221073_D1	Inherited	CLP
CTNND1	chr11:57808405:C:T	14	missense_variant	ENST00000399050.10:c.2107C>T	ENSP00000382004.5:p.Arg703Cys	33	0.0004072	0.0002058	1	CLP	6042000_D1	Inherited	Unaffected
CTNND1	chr11:57809430:A:G	15	missense_variant	ENST00000399050.10:c.2399A>G	ENSP00000382004.5:p.Gln800Arg	23.7	0.0002843	0.000294	2	CLP	MD0253, PA2071	Inherited	Unaffected
CTNND1	chr11:57809463:C:G	15	stopgain	ENST00000399050.10:c.2432C>G	ENSP00000382004.5:p.Ser811Ter	39	NA	NA	1	CLP	GMKFC33799	denovo	NA
CTNND1	chr11:57815406:C:A	19	missense_variant	ENST00000399050.10:c.2714C>A	ENSP00000382004.5:p.Ser905Tyr	24.5	0.0007977	0.0006326	1	CLP	IA3010	Inherited	Unaffected
MYH9	chr22:36349044:C:T	2	missense_variant	ENST00000216181.11:c.193G>A	ENSP00000216181.6:p.Val65Met	24	0.0001727	0.000147	1	CLP	PA2101	Inherited	Unaffected
MYH9	chr22:36341475:T:C	3	missense_variant	ENST00000216181.11:c.385A>G	ENSP00000216181.6:p.Ile129Val	24.1	1.799e-06	0.0001923	1	CLP	KF19155_01	Inherited	Unaffected
MYH9	chr22:36326590:G:A	5	missense_variant	ENST00000216181.11:c.590C>T	ENSP00000216181.6:p.Ser197Leu	27.9	4.967e-05	0.0004785	1	CLP	PA1918	Inherited	CL
MYH9	chr22:36318249:C:G	11	missense_variant	ENST00000216181.11:c.1185G>C	ENSP00000216181.6:p.Lys395Asn	23.8	NA	NA	1	CLP	PA2017	Inherited	Unaffected
MYH9	chr22:36318277:G:A	11	missense_variant	ENST00000216181.11:c.1157C>T	ENSP00000216181.6:p.Thr386Ile	24.7	5.038e-05	0.0001923	1	CL	GMKFCL20221192_D1	Inherited	Unaffected
MYH9	chr22:36304122:G:A	19	missense_variant	ENST00000216181.11:c.2263C>T	ENSP00000216181.6:p.Arg755Cys	34	2.519e-05	1.47e-05	1	CLP	IA3136	Inherited	Unaffected
MYH9	chr22:36301567:G:C	21	missense_variant	ENST00000216181.11:c.2598C>G	ENSP00000216181.6:p.Asn866Lys	19.86	8.993e-07	0.0004141	1	CL	GMKFCL20221997_D1	Inherited	Unaffected
MYH9	chr22:36300882:G:A	22	missense_variant	ENST00000216181.11:c.2807C>T	ENSP00000216181.6:p.Ala936Val	19.32	0.0003478	0.0001309	1	CLP	GMKFC33600	Inherited	Unaffected
MYH9	chr22:36300138:T:G	23	missense_variant	ENST00000216181.11:c.2965A>C	ENSP00000216181.6:p.Lys989Gln	27.9	0.0001295	2.941e-05	1	CL	IA1180	Inherited	Unaffected
MYH9	chr22:36300192:C:T	23	missense_variant	ENST00000216181.11:c.2911G>A	ENSP00000216181.6:p.Ala971Thr	24.4	0.0001763	NA	1	CL	GMKFCL20220760_D1	Inherited (dyad)	Unaffected
MYH9	chr22:36296912:T:C	25	missense_variant	ENST00000216181.11:c.3203A>G	ENSP00000216181.6:p.Gln1068Arg	23.5	NA	NA	1	CLP	0658_1	Inherited	Unaffected
MYH9	chr22:36295670:C:T	26	missense_variant	ENST00000216181.11:c.3320G>A	ENSP00000216181.6:p.Arg1107Gln	29	0.001767	0.0002619	5	CLP	GMKFMar_22058A2, GMKFMar_24441, PA2209, 0751_1, 0357_1	Inherited	Unaffected
MYH9	chr22:36294253:G:A	28	missense_variant	ENST00000216181.11:c.3676C>T	ENSP00000216181.6:p.Arg1226Trp	25	0.0002683	0.0005767	1	CLP	0700_1	Inherited	Unaffected
MYH9	chr22:36294112:C:T	28	missense_variant	ENST00000216181.11:c.3817G>A	ENSP00000216181.6:p.Asp1273Asn	24.3	3.313e-05	0.0001176	1	CL	GMKFCL20221812_D1	Inherited	Unaffected
MYH9	chr22:36293372:G:C	30	missense_variant	ENST00000216181.11:c.4052C>G	ENSP00000216181.6:p.Ala1351Gly	23.6	4.473e-05	NA	1	CLP	GMKFMar_23110B	Inherited	Unaffected
MYH9	chr22:36293374:C:G	30	missense_variant	ENST00000216181.11:c.4050G>C	ENSP00000216181.6:p.Glu1350Asp	17.84	6.722e-05	0.0001323	1	CL	GMKFCL20221477_D1	Inherited	Unaffected
MYH9	chr22:36292105:C:T	31	missense_variant	ENST00000216181.11:c.4225G>A	ENSP00000216181.6:p.Asp1409Asn	26.6	0.0007563	0.0004703	1	CL	PA1375	Inherited	Unaffected
MYH9	chr22:36292129:G:A	31	missense_variant	ENST00000216181.11:c.4201C>T	ENSP00000216181.6:p.His1401Tyr	16	7.914e-05	0.0001617	1	CL	IA2941	Inherited	Unaffected
MYH9	chr22:36288881:G:A	33	missense_variant	ENST00000216181.11:c.4616C>T	ENSP00000216181.6:p.Thr1539Met	34	3.478e-05	0.000193	1	CP	PA2767	Inherited	Unaffected
MYH9	chr22:36288392:G:T	34	missense_variant	ENST00000216181.11:c.4792C>A	ENSP00000216181.6:p.Leu1598Met	25	2.698e-06	NA	1	CL	GMKFCL20221369_D1	Inherited	CLP
MYH9	chr22:36286800:G:C	35	missense_variant	ENST00000216181.11:c.4979C>G	ENSP00000216181.6:p.Ser1660Cys	26.3	-	NA	1	CL	GMKFCL20221757_D1	Inherited	Unaffected
MYH9	chr22:36285934:C:T	36	missense_variant	ENST00000216181.11:c.5081G>A	ENSP00000216181.6:p.Arg1694His	32	0.000239	8.825e-05	1	CLP	GMKFC33962	Inherited	Unaffected
MYH9	chr22:36285747:C:A	37	missense_variant	ENST00000216181.11:c.5185G>T	ENSP00000216181.6:p.Ala1729Ser	22.4	1.66e-05	0.000481	1	CL	GMKFCL20220664_D1	Inherited	Unaffected
MYH9	chr22:36285243:G:T	38	missense_variant	ENST00000216181.11:c.5361C>A	ENSP00000216181.6:p.Asn1787Lys	24.1	0.0001789	0.0001307	1	CLP	GMKFMar_21940	Inherited	Unaffected
MYH9	chr22:36285265:C:T	38	missense_variant	ENST00000216181.11:c.5339G>A	ENSP00000216181.6:p.Arg1780Gln	27	8.115e-05	NA	1	CLP	0352_1	Inherited	Unaffected
MYH9	chr22:36282771:G:A	41	missense_variant	ENST00000216181.11:c.5780C>T	ENSP00000216181.6:p.Pro1927Leu	24.1	3.314e-05	9.413e-05	1	CLP	GMKFC16167	Inherited	Unaffected
MYH9	chr22:36282673:C:T	41	missense_variant	ENST00000216181.11:c.5878G>A	ENSP00000216181.6:p.Glu1960Lys	22.6	0.0004821	0.000478	1	CLP	IA1144	Inherited	Unaffected
MYH9	chr22:36282744:C:T	41	missense_variant	ENST00000216181.11:c.5807G>A	ENSP00000216181.6:p.Arg1936Gln	25.2	4.472e-05	6.542e-05	1	CL	GMKFCL20223207_D1	Inherited	Unaffected
MYH10	chr17:8545579:A:C	13	missense_variant	ENST00000360416.8:c.1300T>G	ENSP00000353590.4:p.Leu434Val	20.1	2.263e-05	NA	1	CL	GMKFCL20221014_D1	Inherited	Unaffected
MYH10	chr17:8520960:G:A	19	missense_variant	ENST00000360416.8:c.2191C>T	ENSP00000353590.4:p.Arg731Cys	34	0.0001119	NA	1	CL	GMKFMar_24991	Inherited	Unaffected
MYH10	chr17:8518787:C:T	21	missense_variant	ENST00000360416.8:c.2348G>A	ENSP00000353590.4:p.Arg783Gln	23.3	9.04e-05	6.545e-05	1	CL	GMKFCL20221763_D1	Inherited	Unaffected
MYH10	chr17:8506385:C:A	27	missense_variant	ENST00000360416.8:c.3319G>T	ENSP00000353590.4:p.Ala1107Ser	23.3	0.000521	0.0001176	1	CLP	GMKFL202130007	Inherited	Unaffected
MYH10	chr17:8506428:G:T	27	missense_variant	ENST00000360416.8:c.3276C>A	ENSP00000353590.4:p.Asp1092Glu	0.059	0.0008664	0.0008379	1	CL	PA1996	Inherited	Unaffected
MYH10	chr17:8506463:G:A	27	missense_variant	ENST00000360416.8:c.3241C>T	ENSP00000353590.4:p.Arg1081Cys	32	NA	NA	1	CLP	KF19021_01	Inherited	Unaffected
MYH10	chr17:8500873:C:T	29	missense_variant	ENST00000360416.8:c.3697G>A	ENSP00000353590.4:p.Ala1233Thr	23.7	0.0001763	0.0002073	2	CLP, CL	0169_1, GMKFCL20221468_D1	Inherited	Unaffected
MYH10	chr17:8499418:G:A	30	missense_variant	ENST00000360416.8:c.3803C>T	ENSP00000353590.4:p.Ala1268Val	22.7	5.617e-05	0.0003858	1	CLP	KF19200_01	Inherited	Unaffected
MYH10	chr17:8495228:T:A	31	missense_variant	ENST00000360416.8:c.3965A>T	ENSP00000353590.4:p.Asn1322Ile	25	NA	NA	1	CLP	1060_1	Inherited	Unaffected
MYH10	chr17:8493747:C:A	32	missense_variant	ENST00000360416.8:c.4195G>T	ENSP00000353590.4:p.Ala1399Ser	19.08	0.001318	0.0009488	4	CLP (3), CL (1)	GMKFMar_27691_D2, PA1636, PA1648, GMKFCL20220706_D1	Inherited	Unaffected
MYH10	chr17:8493816:T:C	32	missense_variant	ENST00000360416.8:c.4126A>G	ENSP00000353590.4:p.Lys1376Glu	24	NA	NA	1	CP	GMKFL202130031	Inherited	Unaffected
MYH10	chr17:8492473:C:T	34	missense_variant	ENST00000360416.8:c.4495G>A	ENSP00000353590.4:p.Ala1499Thr	26.7	-	NA	1	CL	GMKFCL20220739_D1	Inherited	Unaffected
MYH10	chr17:8490386:G:A	35	missense_variant	ENST00000360416.8:c.4838C>T	ENSP00000353590.4:p.Thr1613Ile	19.72	0.0001734	6.546e-05	1	CLP	IA3013	Inherited	Unaffected
MYH10	chr17:8484215:C:G	37	missense_variant	ENST00000360416.8:c.5098G>C	ENSP00000353590.4:p.Asp1700His	28.8	NA	NA	1	CLP	GMKFC16210	Inherited	Unaffected
MYH10	chr17:8484226:C:T	37	missense_variant	ENST00000360416.8:c.5087G>A	ENSP00000353590.4:p.Arg1696His	26.6	0.0001557	0.0001925	1	CLP	KF19109_01	Inherited	Unaffected
MYH10	chr17:8480399:C:T	39 (intron)	splicing	ENST00000360416.8:c.5388+3G>A		13.58	NA	NA	1	CLP	GMKFC15563	denovo	NA
MYH10	chr17:8480500:G:A	39	missense_variant	ENST00000360416.8:c.5290C>T	ENSP00000353590.4:p.Arg1764Cys	33	9.941e-05	0.0001764	1	CLP	MD0133	Inherited	Unaffected
MYH10	chr17:8478358:C:T	41	missense_variant	ENST00000360416.8:c.5686G>A	ENSP00000353590.4:p.Ala1896Thr	23.4	4.967e-05	7.349e-05	1	CLP	GMKFC33790	Inherited	Unaffected
MYH10	chr17:8478402:T:A	41	missense_variant	ENST00000360416.8:c.5642A>T	ENSP00000353590.4:p.Lys1881Met	32	NA	NA	1	CLP	PA2197	Inherited	Unaffected
MYH10	chr17:8478403:T:G	41	missense_variant	ENST00000360416.8:c.5641A>C	ENSP00000353590.4:p.Lys1881Gln	28.7	2.519e-05	NA	1	CLP	PA2197	Inherited	Unaffected
MYH10	chr17:8476987:T:G	42	missense_variant	ENST00000360416.8:c.5768A>C	ENSP00000353590.4:p.Glu1923Ala	29.7	0.0003778	0.0005792	1	CLP	PA2062	Unknown (dyad)	NA
MYH10	chr17:8475883:G:C	43	missense_variant	ENST00000360416.8:c.5945C>G	ENSP00000353590.4:p.Ala1982Gly	24	5.396e-06	NA	1	CL	IA1111	Inherited	Unaffected
MYH10	chr17:8475898:A:G	43	missense_variant	ENST00000360416.8:c.5930T>C	ENSP00000353590.4:p.Leu1977Pro	24.2	1.259e-05	NA	1	CP	PA1917	Unknown (this is an affected parent)	NA
MYH10	chr17:8475947:G:A	43	missense_variant	ENST00000360416.8:c.5881C>T	ENSP00000353590.4:p.Arg1961Trp	28.5	8.974e-05	0.0007188	1	CL	GMKFCL20223243_D1	Inherited	Unaffected
Table S2. Rare protein-altering variants identified in CDH1, CDH3, CTNND1, MYH9, MYH10
