# Supplementary material for: Actomyosin contractility and a threshold of cadherin cell adhesion are required during tissue fusion
Source: J Cell Biol. 2025 Nov 13;225(1):e202503070. doi: 10.1083/jcb.202503070 (PMC12614168; doi:10.1083/jcb.202503070)
Supplement: Table S4 — shows gene editing and genotyping details for newly generated mouse alleles. [file jcb_202503070_tables4.xlsx]

## Sheet: TableS2
Allele	Guide Target Sequence 1	Guide Target Sequence 2	Forward Primer	Reverse Primer	Forward Primer (WT)	Forward Primer (Mut)	Reverse Primer (WT)	Reverse Primer (Mut)
Ctnnd1 Y112E	GATTGTGGAAACCTACACCG	n/a	ACCACCTTCTGTACAGCACT	AGCTTACTGTGGTCTCCGTG	n/a	n/a	n/a	n/a
Ctnnd1 S288A	CATCATAGCCCATGCTGCGC	n/a	ACAAGATGTCTATGGGCCCC	GAGGGTCAGAGGGTGTTCC	n/a	n/a	n/a	n/a
Ctnnd1 K401M	ACAAGGTGAAGACTGACGTG	n/a	CCCCACCTTCAAACTGGAGA	TTCTTGAGAGCTCCACAGGC	n/a	n/a	n/a	n/a
Ctnnd1 K622A,K623A	CAGTTGCTTTGGAGCCAAGA	n/a	ACAGGCAGAGCGTTACCAG	GCAACAGAGCAAAAGGACAC	GTTGCTTTGGAGCCAAGAAG	GTTGCTTTGGAGCCGCAGCA	n/a	n/a
Cdh3 404	CTAAGAAGCTCCATAACTGA	ATCCAGGCTGGCTCCGGGAG	TGTGACGTTGGACCAATCAG	n/a	n/a	n/a	TGAGTGTGAGGGTAGAAGGG	AGCCACTTTCTACGCCTCC
Cdh3 398	CTAAGAAGCTCCATAACTGA	ATCCAGGCTGGCTCCGGGAG	TGTGACGTTGGACCAATCAG	n/a	n/a	n/a	TGAGTGTGAGGGTAGAAGGG	AGCCACTTTCTACGCCTCC
Table S4. Gene editing and genotyping details for newly generated mouse alleles. All sequences 5'->3'
